# Supplementary material for: Age-related differences in activities of daily living among older Chinese adults
Source: Sci Rep. 2025 Oct 3;15:34604. doi: 10.1038/s41598-025-18163-y (PMC12494767; doi:10.1038/s41598-025-18163-y)
Supplement: Supplementary file 2 — Supplementary Material 2 [file 41598_2025_18163_MOESM2_ESM.xlsx]

## Sheet: Table S1_Descriptive Statistics
Table S1: Descriptive Statistics of Modified Barthel Index Domain Scores Stratified by Age Group
MBI_Item	Age_Group	n	mean_ci	median_iqr
Eating	60-64	1213	9.39 (9.28, 9.50)	10.0 (10.0, 10.0)
Eating	65-69	1052	9.25 (9.11, 9.38)	10.0 (10.0, 10.0)
Eating	70-74	895	9.08 (8.92, 9.23)	10.0 (10.0, 10.0)
Eating	75-79	735	9.13 (8.96, 9.30)	10.0 (10.0, 10.0)
Eating	80-84	507	8.73 (8.48, 8.98)	10.0 (10.0, 10.0)
Eating	85-89	249	9.04 (8.72, 9.36)	10.0 (10.0, 10.0)
Eating	90+	100	8.48 (7.84, 9.12)	10.0 (10.0, 10.0)
Bathing	60-64	1213	4.05 (3.96, 4.14)	5.0 (3.0, 5.0)
Bathing	65-69	1052	4.01 (3.91, 4.11)	5.0 (3.0, 5.0)
Bathing	70-74	895	3.89 (3.77, 4.00)	5.0 (3.0, 5.0)
Bathing	75-79	735	3.77 (3.64, 3.90)	5.0 (3.0, 5.0)
Bathing	80-84	507	3.34 (3.16, 3.52)	5.0 (1.0, 5.0)
Bathing	85-89	249	3.16 (2.90, 3.42)	5.0 (1.0, 5.0)
Bathing	90+	100	2.81 (2.39, 3.23)	3.0 (1.0, 5.0)
Grooming	60-64	1213	3.45 (3.34, 3.56)	5.0 (3.0, 5.0)
Grooming	65-69	1052	3.37 (3.25, 3.49)	5.0 (1.0, 5.0)
Grooming	70-74	895	3.18 (3.04, 3.31)	3.0 (1.0, 5.0)
Grooming	75-79	735	2.97 (2.81, 3.13)	3.0 (0.0, 5.0)
Grooming	80-84	507	2.48 (2.28, 2.67)	3.0 (0.0, 5.0)
Grooming	85-89	249	2.15 (1.86, 2.43)	1.0 (0.0, 5.0)
Grooming	90+	100	1.90 (1.44, 2.36)	0.0 (0.0, 5.0)
Dressing	60-64	1213	8.57 (8.41, 8.73)	10.0 (10.0, 10.0)
Dressing	65-69	1052	8.42 (8.24, 8.59)	10.0 (5.0, 10.0)
Dressing	70-74	895	8.28 (8.08, 8.49)	10.0 (5.0, 10.0)
Dressing	75-79	735	8.26 (8.04, 8.48)	10.0 (5.0, 10.0)
Dressing	80-84	507	7.79 (7.48, 8.09)	10.0 (5.0, 10.0)
Dressing	85-89	249	8.01 (7.60, 8.43)	10.0 (5.0, 10.0)
Dressing	90+	100	7.94 (7.24, 8.64)	10.0 (5.0, 10.0)
Toileting	60-64	1213	7.45 (7.27, 7.63)	10.0 (5.0, 10.0)
Toileting	65-69	1052	7.48 (7.28, 7.68)	10.0 (5.0, 10.0)
Toileting	70-74	895	7.24 (7.02, 7.47)	10.0 (5.0, 10.0)
Toileting	75-79	735	7.37 (7.12, 7.62)	10.0 (5.0, 10.0)
Toileting	80-84	507	6.77 (6.45, 7.10)	10.0 (5.0, 10.0)
Toileting	85-89	249	6.95 (6.48, 7.41)	10.0 (5.0, 10.0)
Toileting	90+	100	6.58 (5.78, 7.38)	10.0 (2.0, 10.0)
Urination Control	60-64	1213	9.08 (8.94, 9.22)	10.0 (10.0, 10.0)
Urination Control	65-69	1052	9.05 (8.91, 9.20)	10.0 (10.0, 10.0)
Urination Control	70-74	895	8.75 (8.57, 8.93)	10.0 (10.0, 10.0)
Urination Control	75-79	735	8.76 (8.56, 8.96)	10.0 (10.0, 10.0)
Urination Control	80-84	507	8.41 (8.13, 8.69)	10.0 (10.0, 10.0)
Urination Control	85-89	249	8.47 (8.07, 8.88)	10.0 (10.0, 10.0)
Urination Control	90+	100	7.70 (6.96, 8.44)	10.0 (5.0, 10.0)
Defecation Control	60-64	1213	9.08 (8.94, 9.22)	10.0 (10.0, 10.0)
Defecation Control	65-69	1052	9.05 (8.91, 9.20)	10.0 (10.0, 10.0)
Defecation Control	70-74	895	8.75 (8.57, 8.93)	10.0 (10.0, 10.0)
Defecation Control	75-79	735	8.76 (8.56, 8.96)	10.0 (10.0, 10.0)
Defecation Control	80-84	507	8.41 (8.13, 8.69)	10.0 (10.0, 10.0)
Defecation Control	85-89	249	8.47 (8.07, 8.88)	10.0 (10.0, 10.0)
Defecation Control	90+	100	7.70 (6.96, 8.44)	10.0 (5.0, 10.0)
Bed/Chair Transfer	60-64	1213	12.78 (12.55, 13.00)	15.0 (8.0, 15.0)
Bed/Chair Transfer	65-69	1052	12.74 (12.49, 12.98)	15.0 (8.0, 15.0)
Bed/Chair Transfer	70-74	895	12.60 (12.33, 12.88)	15.0 (8.0, 15.0)
Bed/Chair Transfer	75-79	735	12.54 (12.22, 12.85)	15.0 (8.0, 15.0)
Bed/Chair Transfer	80-84	507	11.90 (11.47, 12.33)	15.0 (8.0, 15.0)
Bed/Chair Transfer	85-89	249	12.03 (11.41, 12.65)	15.0 (8.0, 15.0)
Bed/Chair Transfer	90+	100	10.88 (9.75, 12.01)	15.0 (8.0, 15.0)
Walking	60-64	1213	12.43 (12.18, 12.68)	15.0 (12.0, 15.0)
Walking	65-69	1052	12.25 (11.96, 12.53)	15.0 (12.0, 15.0)
Walking	70-74	895	11.63 (11.29, 11.96)	15.0 (12.0, 15.0)
Walking	75-79	735	11.09 (10.70, 11.49)	15.0 (8.0, 15.0)
Walking	80-84	507	10.30 (9.81, 10.79)	12.0 (2.0, 15.0)
Walking	85-89	249	9.65 (8.90, 10.40)	12.0 (2.0, 15.0)
Walking	90+	100	9.25 (8.02, 10.48)	12.0 (2.0, 15.0)
Stair Climbing	60-64	1213	3.01 (2.85, 3.17)	5.0 (0.0, 5.0)
Stair Climbing	65-69	1052	2.86 (2.68, 3.04)	2.0 (0.0, 5.0)
Stair Climbing	70-74	895	2.65 (2.46, 2.85)	2.0 (0.0, 5.0)
Stair Climbing	75-79	735	2.33 (2.12, 2.53)	0.0 (0.0, 5.0)
Stair Climbing	80-84	507	2.03 (1.78, 2.28)	0.0 (0.0, 5.0)
Stair Climbing	85-89	249	1.53 (1.19, 1.87)	0.0 (0.0, 2.0)
Stair Climbing	90+	100	1.57 (1.04, 2.10)	0.0 (0.0, 2.8)
Getting Up	60-64	1213	3.36 (3.28, 3.44)	3.0 (3.0, 5.0)
Getting Up	65-69	1052	3.32 (3.23, 3.40)	3.0 (3.0, 5.0)
Getting Up	70-74	895	3.29 (3.19, 3.38)	3.0 (3.0, 5.0)
Getting Up	75-79	735	3.18 (3.07, 3.29)	3.0 (3.0, 5.0)
Getting Up	80-84	507	3.16 (3.02, 3.30)	3.0 (3.0, 5.0)
Getting Up	85-89	249	3.15 (2.95, 3.36)	3.0 (3.0, 5.0)
Getting Up	90+	100	2.80 (2.44, 3.16)	3.0 (1.0, 5.0)
Wheelchair Use	60-64	1213	0.07 (0.04, 0.11)	0.0 (0.0, 0.0)
Wheelchair Use	65-69	1052	0.06 (0.03, 0.10)	0.0 (0.0, 0.0)
Wheelchair Use	70-74	895	0.09 (0.05, 0.13)	0.0 (0.0, 0.0)
Wheelchair Use	75-79	735	0.11 (0.06, 0.16)	0.0 (0.0, 0.0)
Wheelchair Use	80-84	507	0.14 (0.07, 0.21)	0.0 (0.0, 0.0)
Wheelchair Use	85-89	249	0.12 (0.02, 0.22)	0.0 (0.0, 0.0)
Wheelchair Use	90+	100	0.10 (-0.04, 0.24)	0.0 (0.0, 0.0)
This table presents descriptive statistics for 12 Modified Barthel Index (MBI) domains across seven age groups (60-64, 65-69, 70-74, 75-79, 80-84, 85-89, ≥90 years). Data are presented as mean with 95% confidence intervals and median with interquartile ranges (IQR). Higher scores indicate greater functional independence. MBI = Modified Barthel Index; CI = confidence interval; IQR = interquartile …
