# Supplementary material for: Age-related differences in activities of daily living among older Chinese adults
Source: Sci Rep. 2025 Oct 3;15:34604. doi: 10.1038/s41598-025-18163-y (PMC12494767; doi:10.1038/s41598-025-18163-y)
Supplement: Supplementary file 3 — Supplementary Material 3 [file 41598_2025_18163_MOESM3_ESM.xlsx]

## Sheet: Table S2_Pairwise Comparisons o
Table S2: Pairwise Comparisons of Modified Barthel Index Domain Scores Between Adjacent Age Groups
MBI_Item	comparison	diff_ci	p_value	significance
Eating	60-64 vs 65-69	0.15 (-0.03, 0.32)	0.0969497
Eating	65-69 vs 70-74	0.17 (-0.03, 0.37)	0.103105
Eating	70-74 vs 75-79	-0.06 (-0.29, 0.17)	0.625749
Eating	75-79 vs 80-84	0.40 (0.10, 0.70)	0.00951071	**
Eating	80-84 vs 85-89	-0.31 (-0.71, 0.10)	0.139665
Eating	85-89 vs 90+	0.56 (-0.15, 1.27)	0.122879
Bathing	60-64 vs 65-69	0.04 (-0.10, 0.18)	0.580339
Bathing	65-69 vs 70-74	0.12 (-0.03, 0.28)	0.112619
Bathing	70-74 vs 75-79	0.12 (-0.06, 0.29)	0.195255
Bathing	75-79 vs 80-84	0.43 (0.20, 0.65)	0.000179303	***
Bathing	80-84 vs 85-89	0.18 (-0.13, 0.50)	0.25453
Bathing	85-89 vs 90+	0.35 (-0.14, 0.84)	0.163194
Grooming	60-64 vs 65-69	0.08 (-0.08, 0.24)	0.341493
Grooming	65-69 vs 70-74	0.20 (0.02, 0.38)	0.0334608	*
Grooming	70-74 vs 75-79	0.21 (-0.00, 0.42)	0.0501869
Grooming	75-79 vs 80-84	0.49 (0.24, 0.74)	0.000133089	***
Grooming	80-84 vs 85-89	0.33 (-0.02, 0.67)	0.0638125
Grooming	85-89 vs 90+	0.25 (-0.29, 0.79)	0.362038
Dressing	60-64 vs 65-69	0.15 (-0.08, 0.39)	0.199683
Dressing	65-69 vs 70-74	0.13 (-0.13, 0.40)	0.329987
Dressing	70-74 vs 75-79	0.02 (-0.27, 0.32)	0.875125
Dressing	75-79 vs 80-84	0.47 (0.10, 0.85)	0.013578	*
Dressing	80-84 vs 85-89	-0.23 (-0.74, 0.29)	0.3867
Dressing	85-89 vs 90+	0.07 (-0.74, 0.88)	0.860666
Toileting	60-64 vs 65-69	-0.03 (-0.30, 0.24)	0.827462
Toileting	65-69 vs 70-74	0.24 (-0.06, 0.54)	0.120957
Toileting	70-74 vs 75-79	-0.13 (-0.46, 0.21)	0.453588
Toileting	75-79 vs 80-84	0.60 (0.19, 1.01)	0.00434332	**
Toileting	80-84 vs 85-89	-0.17 (-0.74, 0.39)	0.545261
Toileting	85-89 vs 90+	0.37 (-0.56, 1.29)	0.433877
Urination Control	60-64 vs 65-69	0.02 (-0.18, 0.23)	0.808211
Urination Control	65-69 vs 70-74	0.30 (0.07, 0.54)	0.011571	*
Urination Control	70-74 vs 75-79	-0.01 (-0.28, 0.27)	0.958509
Urination Control	75-79 vs 80-84	0.35 (0.00, 0.69)	0.0490574	*
Urination Control	80-84 vs 85-89	-0.06 (-0.55, 0.43)	0.804681
Urination Control	85-89 vs 90+	0.77 (-0.07, 1.62)	0.0717549
Defecation Control	60-64 vs 65-69	0.02 (-0.18, 0.23)	0.808211
Defecation Control	65-69 vs 70-74	0.30 (0.07, 0.54)	0.011571	*
Defecation Control	70-74 vs 75-79	-0.01 (-0.28, 0.27)	0.958509
Defecation Control	75-79 vs 80-84	0.35 (0.00, 0.69)	0.0490574	*
Defecation Control	80-84 vs 85-89	-0.06 (-0.55, 0.43)	0.804681
Defecation Control	85-89 vs 90+	0.77 (-0.07, 1.62)	0.0717549
Bed/Chair Transfer	60-64 vs 65-69	0.04 (-0.30, 0.37)	0.818772
Bed/Chair Transfer	65-69 vs 70-74	0.13 (-0.24, 0.50)	0.484356
Bed/Chair Transfer	70-74 vs 75-79	0.07 (-0.35, 0.49)	0.753622
Bed/Chair Transfer	75-79 vs 80-84	0.63 (0.10, 1.17)	0.0197647	*
Bed/Chair Transfer	80-84 vs 85-89	-0.12 (-0.88, 0.63)	0.74564
Bed/Chair Transfer	85-89 vs 90+	1.15 (-0.14, 2.44)	0.0803348
Walking	60-64 vs 65-69	0.18 (-0.20, 0.56)	0.340586
Walking	65-69 vs 70-74	0.62 (0.18, 1.06)	0.00580844	**
Walking	70-74 vs 75-79	0.53 (0.01, 1.05)	0.0441762	*
Walking	75-79 vs 80-84	0.79 (0.16, 1.42)	0.0136165	*
Walking	80-84 vs 85-89	0.65 (-0.24, 1.55)	0.152411
Walking	85-89 vs 90+	0.40 (-1.04, 1.83)	0.586559
Stair Climbing	60-64 vs 65-69	0.15 (-0.09, 0.39)	0.226707
Stair Climbing	65-69 vs 70-74	0.21 (-0.06, 0.47)	0.1321
Stair Climbing	70-74 vs 75-79	0.33 (0.04, 0.61)	0.0248916	*
Stair Climbing	75-79 vs 80-84	0.29 (-0.03, 0.62)	0.0758716
Stair Climbing	80-84 vs 85-89	0.51 (0.08, 0.93)	0.019175	*
Stair Climbing	85-89 vs 90+	-0.04 (-0.67, 0.58)	0.89025
Getting Up	60-64 vs 65-69	0.04 (-0.07, 0.16)	0.474932
Getting Up	65-69 vs 70-74	0.03 (-0.10, 0.16)	0.653208
Getting Up	70-74 vs 75-79	0.11 (-0.03, 0.25)	0.134773
Getting Up	75-79 vs 80-84	0.02 (-0.16, 0.20)	0.838111
Getting Up	80-84 vs 85-89	0.01 (-0.24, 0.25)	0.954781
Getting Up	85-89 vs 90+	0.35 (-0.06, 0.76)	0.0929395
Wheelchair Use	60-64 vs 65-69	0.01 (-0.04, 0.06)	0.61005
Wheelchair Use	65-69 vs 70-74	-0.03 (-0.08, 0.03)	0.323602
Wheelchair Use	70-74 vs 75-79	-0.02 (-0.09, 0.05)	0.576973
Wheelchair Use	75-79 vs 80-84	-0.03 (-0.12, 0.06)	0.518986
Wheelchair Use	80-84 vs 85-89	0.02 (-0.10, 0.14)	0.772536
Wheelchair Use	85-89 vs 90+	0.02 (-0.15, 0.19)	0.811047
This table shows pairwise comparisons between consecutive age groups for each MBI domain using estimated marginal means from linear models. Differences are calculated as [younger age group] - [older age group], with positive values indicating higher scores in younger groups. Statistical significance levels: * p<0.05, ** p<0.01, *** p<0.001. CI = confidence interval.
