# Supplementary material for: Age-related differences in activities of daily living among older Chinese adults
Source: Sci Rep. 2025 Oct 3;15:34604. doi: 10.1038/s41598-025-18163-y (PMC12494767; doi:10.1038/s41598-025-18163-y)
Supplement: Supplementary file 4 — Supplementary Material 4 [file 41598_2025_18163_MOESM4_ESM.xlsx]

## Sheet: Table S3_Gender-Stratified Desc
Table S3: Gender-Stratified Descriptive Statistics of Modified Barthel Index Domain Scores by Age Group
MBI_Item	Age_Group	Gender	n	mean_ci
Eating	60-64	Female	768	9.60 (9.48, 9.71)
Eating	60-64	Male	445	9.04 (8.82, 9.27)
Eating	65-69	Female	665	9.35 (9.19, 9.50)
Eating	65-69	Male	387	9.07 (8.82, 9.33)
Eating	70-74	Female	530	9.20 (9.02, 9.38)
Eating	70-74	Male	365	8.89 (8.61, 9.17)
Eating	75-79	Female	403	9.31 (9.10, 9.52)
Eating	75-79	Male	332	8.92 (8.64, 9.19)
Eating	80-84	Female	293	8.92 (8.62, 9.23)
Eating	80-84	Male	214	8.47 (8.05, 8.89)
Eating	85-89	Female	145	9.12 (8.73, 9.51)
Eating	85-89	Male	104	8.93 (8.38, 9.49)
Eating	90+	Female	71	8.65 (7.93, 9.37)
Eating	90+	Male	29	8.07 (6.69, 9.45)
Bathing	60-64	Female	768	4.22 (4.12, 4.33)
Bathing	60-64	Male	445	3.75 (3.58, 3.92)
Bathing	65-69	Female	665	4.11 (3.98, 4.23)
Bathing	65-69	Male	387	3.85 (3.66, 4.03)
Bathing	70-74	Female	530	3.98 (3.84, 4.12)
Bathing	70-74	Male	365	3.75 (3.55, 3.94)
Bathing	75-79	Female	403	3.90 (3.72, 4.07)
Bathing	75-79	Male	332	3.62 (3.41, 3.82)
Bathing	80-84	Female	293	3.37 (3.14, 3.60)
Bathing	80-84	Male	214	3.31 (3.03, 3.59)
Bathing	85-89	Female	145	3.08 (2.74, 3.43)
Bathing	85-89	Male	104	3.27 (2.87, 3.67)
Bathing	90+	Female	71	2.68 (2.17, 3.18)
Bathing	90+	Male	29	3.14 (2.34, 3.94)
Grooming	60-64	Female	768	3.68 (3.55, 3.81)
Grooming	60-64	Male	445	3.06 (2.86, 3.26)
Grooming	65-69	Female	665	3.57 (3.43, 3.71)
Grooming	65-69	Male	387	3.03 (2.81, 3.25)
Grooming	70-74	Female	530	3.32 (3.15, 3.48)
Grooming	70-74	Male	365	2.97 (2.74, 3.20)
Grooming	75-79	Female	403	3.28 (3.08, 3.49)
Grooming	75-79	Male	332	2.58 (2.34, 2.83)
Grooming	80-84	Female	293	2.49 (2.24, 2.75)
Grooming	80-84	Male	214	2.45 (2.14, 2.76)
Grooming	85-89	Female	145	2.11 (1.74, 2.49)
Grooming	85-89	Male	104	2.20 (1.76, 2.65)
Grooming	90+	Female	71	1.59 (1.07, 2.11)
Grooming	90+	Male	29	2.66 (1.73, 3.58)
Dressing	60-64	Female	768	8.96 (8.80, 9.13)
Dressing	60-64	Male	445	7.89 (7.58, 8.20)
Dressing	65-69	Female	665	8.60 (8.39, 8.80)
Dressing	65-69	Male	387	8.10 (7.79, 8.42)
Dressing	70-74	Female	530	8.42 (8.17, 8.67)
Dressing	70-74	Male	365	8.08 (7.74, 8.42)
Dressing	75-79	Female	403	8.47 (8.19, 8.75)
Dressing	75-79	Male	332	8.01 (7.66, 8.36)
Dressing	80-84	Female	293	8.07 (7.70, 8.44)
Dressing	80-84	Male	214	7.40 (6.88, 7.91)
Dressing	85-89	Female	145	8.02 (7.48, 8.56)
Dressing	85-89	Male	104	8.00 (7.34, 8.66)
Dressing	90+	Female	71	8.10 (7.30, 8.89)
Dressing	90+	Male	29	7.55 (6.06, 9.04)
Toileting	60-64	Female	768	7.68 (7.47, 7.90)
Toileting	60-64	Male	445	7.05 (6.73, 7.37)
Toileting	65-69	Female	665	7.43 (7.19, 7.68)
Toileting	65-69	Male	387	7.56 (7.21, 7.91)
Toileting	70-74	Female	530	7.18 (6.89, 7.47)
Toileting	70-74	Male	365	7.34 (6.98, 7.70)
Toileting	75-79	Female	403	7.48 (7.15, 7.82)
Toileting	75-79	Male	332	7.23 (6.86, 7.61)
Toileting	80-84	Female	293	6.81 (6.40, 7.23)
Toileting	80-84	Male	214	6.72 (6.19, 7.25)
Toileting	85-89	Female	145	6.90 (6.30, 7.50)
Toileting	85-89	Male	104	7.01 (6.26, 7.75)
Toileting	90+	Female	71	6.32 (5.35, 7.30)
Toileting	90+	Male	29	7.21 (5.72, 8.69)
Urination Control	60-64	Female	768	9.39 (9.25, 9.52)
Urination Control	60-64	Male	445	8.55 (8.27, 8.83)
Urination Control	65-69	Female	665	9.11 (8.93, 9.30)
Urination Control	65-69	Male	387	8.95 (8.70, 9.20)
Urination Control	70-74	Female	530	8.93 (8.71, 9.15)
Urination Control	70-74	Male	365	8.49 (8.17, 8.81)
Urination Control	75-79	Female	403	8.94 (8.68, 9.20)
Urination Control	75-79	Male	332	8.54 (8.22, 8.86)
Urination Control	80-84	Female	293	8.56 (8.20, 8.91)
Urination Control	80-84	Male	214	8.21 (7.76, 8.67)
Urination Control	85-89	Female	145	8.60 (8.09, 9.11)
Urination Control	85-89	Male	104	8.30 (7.63, 8.96)
Urination Control	90+	Female	71	7.72 (6.83, 8.61)
Urination Control	90+	Male	29	7.66 (6.21, 9.10)
Defecation Control	60-64	Female	768	9.39 (9.25, 9.52)
Defecation Control	60-64	Male	445	8.55 (8.27, 8.83)
Defecation Control	65-69	Female	665	9.11 (8.93, 9.30)
Defecation Control	65-69	Male	387	8.95 (8.70, 9.20)
Defecation Control	70-74	Female	530	8.93 (8.71, 9.15)
Defecation Control	70-74	Male	365	8.49 (8.17, 8.81)
Defecation Control	75-79	Female	403	8.94 (8.68, 9.20)
Defecation Control	75-79	Male	332	8.54 (8.22, 8.86)
Defecation Control	80-84	Female	293	8.56 (8.20, 8.91)
Defecation Control	80-84	Male	214	8.21 (7.76, 8.67)
Defecation Control	85-89	Female	145	8.60 (8.09, 9.11)
Defecation Control	85-89	Male	104	8.30 (7.63, 8.96)
Defecation Control	90+	Female	71	7.72 (6.83, 8.61)
Defecation Control	90+	Male	29	7.66 (6.21, 9.10)
Bed/Chair Transfer	60-64	Female	768	13.05 (12.79, 13.31)
Bed/Chair Transfer	60-64	Male	445	12.30 (11.88, 12.72)
Bed/Chair Transfer	65-69	Female	665	12.80 (12.51, 13.10)
Bed/Chair Transfer	65-69	Male	387	12.62 (12.19, 13.06)
Bed/Chair Transfer	70-74	Female	530	12.73 (12.38, 13.07)
Bed/Chair Transfer	70-74	Male	365	12.42 (11.97, 12.88)
Bed/Chair Transfer	75-79	Female	403	12.60 (12.18, 13.02)
Bed/Chair Transfer	75-79	Male	332	12.46 (11.98, 12.94)
Bed/Chair Transfer	80-84	Female	293	11.87 (11.33, 12.42)
Bed/Chair Transfer	80-84	Male	214	11.94 (11.25, 12.64)
Bed/Chair Transfer	85-89	Female	145	11.99 (11.19, 12.79)
Bed/Chair Transfer	85-89	Male	104	12.09 (11.08, 13.09)
Bed/Chair Transfer	90+	Female	71	10.39 (9.01, 11.78)
Bed/Chair Transfer	90+	Male	29	12.07 (10.08, 14.06)
Walking	60-64	Female	768	12.65 (12.35, 12.95)
Walking	60-64	Male	445	12.06 (11.61, 12.51)
Walking	65-69	Female	665	12.17 (11.81, 12.53)
Walking	65-69	Male	387	12.39 (11.92, 12.85)
Walking	70-74	Female	530	11.31 (10.86, 11.77)
Walking	70-74	Male	365	12.08 (11.57, 12.59)
Walking	75-79	Female	403	10.98 (10.45, 11.52)
Walking	75-79	Male	332	11.23 (10.64, 11.81)
Walking	80-84	Female	293	10.15 (9.51, 10.79)
Walking	80-84	Male	214	10.50 (9.73, 11.27)
Walking	85-89	Female	145	9.35 (8.36, 10.35)
Walking	85-89	Male	104	10.06 (8.90, 11.21)
Walking	90+	Female	71	8.70 (7.25, 10.16)
Walking	90+	Male	29	10.59 (8.22, 12.96)
Stair Climbing	60-64	Female	768	3.05 (2.85, 3.25)
Stair Climbing	60-64	Male	445	2.95 (2.67, 3.22)
Stair Climbing	65-69	Female	665	2.89 (2.65, 3.12)
Stair Climbing	65-69	Male	387	2.81 (2.52, 3.11)
Stair Climbing	70-74	Female	530	2.62 (2.36, 2.87)
Stair Climbing	70-74	Male	365	2.71 (2.40, 3.02)
Stair Climbing	75-79	Female	403	2.22 (1.96, 2.49)
Stair Climbing	75-79	Male	332	2.45 (2.12, 2.78)
Stair Climbing	80-84	Female	293	1.81 (1.49, 2.12)
Stair Climbing	80-84	Male	214	2.34 (1.94, 2.75)
Stair Climbing	85-89	Female	145	1.28 (0.87, 1.68)
Stair Climbing	85-89	Male	104	1.88 (1.28, 2.47)
Stair Climbing	90+	Female	71	1.31 (0.73, 1.89)
Stair Climbing	90+	Male	29	2.21 (1.03, 3.38)
Getting Up	60-64	Female	768	3.38 (3.29, 3.46)
Getting Up	60-64	Male	445	3.33 (3.19, 3.47)
Getting Up	65-69	Female	665	3.24 (3.13, 3.34)
Getting Up	65-69	Male	387	3.45 (3.31, 3.60)
Getting Up	70-74	Female	530	3.32 (3.20, 3.43)
Getting Up	70-74	Male	365	3.25 (3.09, 3.40)
Getting Up	75-79	Female	403	3.22 (3.08, 3.36)
Getting Up	75-79	Male	332	3.13 (2.96, 3.30)
Getting Up	80-84	Female	293	3.16 (2.99, 3.34)
Getting Up	80-84	Male	214	3.15 (2.92, 3.38)
Getting Up	85-89	Female	145	3.17 (2.90, 3.44)
Getting Up	85-89	Male	104	3.12 (2.80, 3.45)
Getting Up	90+	Female	71	2.69 (2.27, 3.11)
Getting Up	90+	Male	29	3.07 (2.37, 3.77)
Wheelchair Use	60-64	Female	768	0.04 (0.01, 0.07)
Wheelchair Use	60-64	Male	445	0.13 (0.06, 0.21)
Wheelchair Use	65-69	Female	665	0.05 (0.01, 0.08)
Wheelchair Use	65-69	Male	387	0.09 (0.02, 0.16)
Wheelchair Use	70-74	Female	530	0.07 (0.02, 0.11)
Wheelchair Use	70-74	Male	365	0.12 (0.04, 0.20)
Wheelchair Use	75-79	Female	403	0.11 (0.04, 0.18)
Wheelchair Use	75-79	Male	332	0.11 (0.03, 0.18)
Wheelchair Use	80-84	Female	293	0.10 (0.02, 0.18)
Wheelchair Use	80-84	Male	214	0.19 (0.06, 0.32)
Wheelchair Use	85-89	Female	145	0.10 (-0.01, 0.22)
Wheelchair Use	85-89	Male	104	0.14 (-0.02, 0.31)
Wheelchair Use	90+	Female	71	0.14 (-0.06, 0.34)
Wheelchair Use	90+	Male	29	0.00 (0.00, 0.00)
This table presents mean MBI domain scores with 95% confidence intervals, stratified by gender and age group. Data show functional performance differences between males and females across the age spectrum. Higher scores indicate greater functional independence.
