# Supplementary material for: Age-related differences in activities of daily living among older Chinese adults
Source: Sci Rep. 2025 Oct 3;15:34604. doi: 10.1038/s41598-025-18163-y (PMC12494767; doi:10.1038/s41598-025-18163-y)
Supplement: Supplementary file 5 — Supplementary Material 5 [file 41598_2025_18163_MOESM5_ESM.xlsx]

## Sheet: Table S4_Gender Comparisons of 
Table S4: Gender Comparisons of Modified Barthel Index Domain Scores Stratified by Age Group
MBI_Item	Age_Group	diff_ci	p_value	significance
Eating	60-64	-0.55 (-0.80, -0.30)	2.45615e-05	***
Eating	65-69	-0.27 (-0.56, 0.02)	0.0702958
Eating	70-74	-0.31 (-0.64, 0.02)	0.062036
Eating	75-79	-0.40 (-0.75, -0.05)	0.0256432	*
Eating	80-84	-0.45 (-0.97, 0.06)	0.0856794
Eating	85-89	-0.18 (-0.86, 0.49)	0.590485
Eating	90+	-0.58 (-2.12, 0.96)	0.453415
Bathing	60-64	-0.48 (-0.68, -0.27)	3.99924e-06	***
Bathing	65-69	-0.26 (-0.48, -0.04)	0.0216325	*
Bathing	70-74	-0.23 (-0.47, 0.01)	0.0566549
Bathing	75-79	-0.28 (-0.55, -0.01)	0.0424101	*
Bathing	80-84	-0.06 (-0.42, 0.30)	0.745757
Bathing	85-89	0.19 (-0.34, 0.71)	0.484661
Bathing	90+	0.46 (-0.47, 1.40)	0.325639
Grooming	60-64	-0.62 (-0.86, -0.38)	3.98654e-07	***
Grooming	65-69	-0.54 (-0.80, -0.28)	4.80794e-05	***
Grooming	70-74	-0.35 (-0.63, -0.07)	0.0158136	*
Grooming	75-79	-0.70 (-1.02, -0.38)	1.68464e-05	***
Grooming	80-84	-0.05 (-0.45, 0.35)	0.820439
Grooming	85-89	0.09 (-0.49, 0.67)	0.756074
Grooming	90+	1.06 (0.02, 2.11)	0.0463784	*
Dressing	60-64	-1.07 (-1.43, -0.72)	3.22274e-09	***
Dressing	65-69	-0.50 (-0.87, -0.12)	0.0101842	*
Dressing	70-74	-0.34 (-0.76, 0.08)	0.112539
Dressing	75-79	-0.46 (-0.90, -0.01)	0.0448441	*
Dressing	80-84	-0.67 (-1.31, -0.04)	0.0381317	*
Dressing	85-89	-0.02 (-0.87, 0.83)	0.961707
Dressing	90+	-0.55 (-2.22, 1.12)	0.51275
Toileting	60-64	-0.63 (-1.02, -0.25)	0.00129852	**
Toileting	65-69	0.12 (-0.30, 0.55)	0.568105
Toileting	70-74	0.16 (-0.29, 0.62)	0.481482
Toileting	75-79	-0.25 (-0.74, 0.25)	0.331774
Toileting	80-84	-0.09 (-0.77, 0.58)	0.786714
Toileting	85-89	0.11 (-0.85, 1.06)	0.826136
Toileting	90+	0.88 (-0.87, 2.63)	0.316778
Urination Control	60-64	-0.83 (-1.15, -0.52)	2.56121e-07	***
Urination Control	65-69	-0.16 (-0.47, 0.15)	0.313883
Urination Control	70-74	-0.44 (-0.82, -0.05)	0.025813	*
Urination Control	75-79	-0.40 (-0.81, 0.01)	0.0557364
Urination Control	80-84	-0.34 (-0.92, 0.23)	0.242968
Urination Control	85-89	-0.30 (-1.13, 0.53)	0.474831
Urination Control	90+	-0.06 (-1.74, 1.61)	0.939996
Defecation Control	60-64	-0.83 (-1.15, -0.52)	2.56121e-07	***
Defecation Control	65-69	-0.16 (-0.47, 0.15)	0.313883
Defecation Control	70-74	-0.44 (-0.82, -0.05)	0.025813	*
Defecation Control	75-79	-0.40 (-0.81, 0.01)	0.0557364
Defecation Control	80-84	-0.34 (-0.92, 0.23)	0.242968
Defecation Control	85-89	-0.30 (-1.13, 0.53)	0.474831
Defecation Control	90+	-0.06 (-1.74, 1.61)	0.939996
Bed/Chair Transfer	60-64	-0.75 (-1.24, -0.25)	0.00301969	**
Bed/Chair Transfer	65-69	-0.18 (-0.71, 0.34)	0.492842
Bed/Chair Transfer	70-74	-0.30 (-0.88, 0.27)	0.298354
Bed/Chair Transfer	75-79	-0.15 (-0.78, 0.49)	0.654531
Bed/Chair Transfer	80-84	0.07 (-0.81, 0.95)	0.876028
Bed/Chair Transfer	85-89	0.10 (-1.18, 1.38)	0.877042
Bed/Chair Transfer	90+	1.67 (-0.72, 4.07)	0.166247
Walking	60-64	-0.58 (-1.13, -0.04)	0.0344562	*
Walking	65-69	0.22 (-0.37, 0.81)	0.471036
Walking	70-74	0.77 (0.09, 1.44)	0.0267694	*
Walking	75-79	0.24 (-0.55, 1.04)	0.546761
Walking	80-84	0.35 (-0.65, 1.35)	0.496449
Walking	85-89	0.71 (-0.81, 2.22)	0.360434
Walking	90+	1.88 (-0.86, 4.63)	0.174894
Stair Climbing	60-64	-0.10 (-0.44, 0.24)	0.561594
Stair Climbing	65-69	-0.07 (-0.45, 0.30)	0.707101
Stair Climbing	70-74	0.09 (-0.31, 0.49)	0.643206
Stair Climbing	75-79	0.23 (-0.19, 0.65)	0.288492
Stair Climbing	80-84	0.54 (0.02, 1.05)	0.0409263	*
Stair Climbing	85-89	0.60 (-0.11, 1.31)	0.0991231
Stair Climbing	90+	0.90 (-0.40, 2.19)	0.169845
Getting Up	60-64	-0.05 (-0.21, 0.12)	0.593464
Getting Up	65-69	0.22 (0.04, 0.40)	0.0186758	*
Getting Up	70-74	-0.07 (-0.26, 0.13)	0.508155
Getting Up	75-79	-0.09 (-0.32, 0.13)	0.403218
Getting Up	80-84	-0.01 (-0.30, 0.28)	0.947826
Getting Up	85-89	-0.05 (-0.47, 0.37)	0.823286
Getting Up	90+	0.38 (-0.43, 1.19)	0.353076
Wheelchair Use	60-64	0.10 (0.01, 0.18)	0.0216516	*
Wheelchair Use	65-69	0.05 (-0.03, 0.12)	0.240269
Wheelchair Use	70-74	0.06 (-0.04, 0.15)	0.229733
Wheelchair Use	75-79	-0.01 (-0.11, 0.10)	0.908036
Wheelchair Use	80-84	0.08 (-0.07, 0.24)	0.2735
Wheelchair Use	85-89	0.04 (-0.16, 0.24)	0.688477
Wheelchair Use	90+	-0.14 (-0.34, 0.06)	0.158767
This table shows gender differences in MBI domain scores within each age group. Differences are calculated as [Male] - [Female], with positive values indicating higher male performance and negative values indicating higher female performance. Statistical significance levels: * p<0.05, ** p<0.01, *** p<0.001.
